# Supplementary material for: Regenerative Efficacy of Supercritical Carbon Dioxide-Derived Bone Graft Putty in Rabbit Bone Defect Model
Source: Biomedicines. 2022 Nov 3;10(11):2802. doi: 10.3390/biomedicines10112802 (PMC9687147; doi:10.3390/biomedicines10112802)
Supplement: Supplementary file 1 [file biomedicines-10-02802-s001.zip]

Archive with 1 entries (1 files):
- biomedicines-1973059-supplementary.pdf
